# Supplementary material for: Lack of Association between Common LAG3/CD4 Variants and Risk of Migraine
Source: Int J Mol Sci. 2023 Jan 9;24(2):1292. doi: 10.3390/ijms24021292 (PMC9866744; doi:10.3390/ijms24021292)
Supplement: Supplementary file 1 [file ijms-24-01292-s001.zip]

Archive with 1 entries (1 files):
- ijms-2075841-supplementary 1.0.pdf
